# Supplementary material for: Advancing Telemedicine Using Smart Insulin Pens with Continuous Glucose Monitoring and Telecommunication Systems: A Case Series
Source: J Clin Med. 2025 Mar 7;14(6):1794. doi: 10.3390/jcm14061794 (PMC11943169; doi:10.3390/jcm14061794)
Supplement: Supplementary file 1 [file jcm-14-01794-s001.zip]

Archive with 1 entries (1 files):
- jcm-3469276-supplementary.pdf
